# Supplementary material for: Antibiotic Resistance, Virulence Factors, Phenotyping, and Genotyping of E. coli Isolated from the Feces of Healthy Subjects
Source: Microorganisms. 2019 Aug 10;7(8):251. doi: 10.3390/microorganisms7080251 (PMC6722543; doi:10.3390/microorganisms7080251)
Supplement: Supplementary file 1 [file microorganisms-07-00251-s001.zip]

Archive with 1 entries (1 files):
- microorganisms-565825-supplementary.xlsx
