# Supplementary material for: Antibiotic Resistance, Virulence Factors, Phenotyping, and Genotyping of E. coli Isolated from the Feces of Healthy Subjects
Source: Microorganisms. 2019 Aug 10;7(8):251. doi: 10.3390/microorganisms7080251 (PMC6722543; doi:10.3390/microorganisms7080251)
Supplement: Supplementary file 1 [file microorganisms-07-00251-s001.zip › microorganisms-565825-supplementary.xlsx]

## Sheet: Supplementary table 1
Table S1. Dataset of all the genetic determinants and the phenotypic features of E. coli isolates.
Strain			Identification test			Genotyping					Clermont phylotyping								Adhesins												Toxins							Iron binding proteins					Protectins					Miscellanous
						ERIC-PCR			RAPD-PCR	XbaI-PFGE									afimbrial adhesins	D-mannose-specific adhesin, type 1 fimbriae	pilus tip molecule, F1C fimbriae (sialic acid-specific)	N-acetyl-D-glucosamine-specific (G, F17c) fimbriae adhesin	heat resistant agglutinin	novel nonhemagglutinin adhesin	pilus associated with pyelonephritis	pilus assembly; central region of pap operon	pilus associated with pyelonephritis	central region of sfa (S fimbriae)	pilus tip adhesin, S fimbriae (sialic acid-specific)	putative chaperone-usher fimbria	cytolethal distending toxin	cytotoxic necrotizing factor 1	α-hemolysin (hly operon specific; not the hlyA gene)	Hemolysin F	protein involved in intestinal colonization, serine protease	secreted autotransporter toxin	vacolating autotransporter	Heme binding outer membrane	Yersinia siderophore receptor (ferric yersiniabactin uptake)	iron-regulated element (siderophore receptor)	catecholate (salmochelin) siderophore receptor	ferric aerobactin receptor (iron uptake: transport)	increased serum survival (outer membrane protein)	group II capsular polysaccharide synthesis	group III capsular polysaccharide synthesis	O4 LPS synthesis	Surface exclusion - complement resistance protein	ColV, microcin V on plasmids with traT, iss, antibiotic resistance, iuc/iut	invasion of brain endothelium
	I.D.	Volunteer	β-glu	Indole test	lacY	Profile	relative abund.	Log(cfu/g)	Profile	Profile	arpA	chuA	yjaA	TspE4.C2	arpA-E	trpA	trpA-C	phylo-group	afa / draBC	fimH	focG	gafD	hra	iha	papAH	papC	papEF	sfa / focDE	sfaS	yfcV	cdtB	cnf1	hlyD	hlyF	pic	sat	vat	chuA	fyuA	ire	iroN	iutA	iss	kpsMTII	kpsMTIII	rfc	traT	cvaC	ibeA
E. coli	01.01	1	+	+	+	E01	1	7.55846	R01	P01	+	-	-	+				B1	-	+	-	-	-	+	-	-	-	-	-	-	-	-	-	-	-	-	-	-	+	-	-	+	-	-	-	-	-	-	+
E. coli	02.03	2	+	+	+	E02	0.08	5.22343	R02	P02	-	+	+	+				B2	-	+	-	-	-	-	-	-	-	-	-	+	-	-	-	-	-	-	-	+	+	-	-	-	-	+	-	-	+	-	+
E. coli	02.16	2	+	+	+	E03	0.92	6.28412	R03	P03	-	+	-	-				F	-	+	-	-	-	-	-	-	+	-	-	-	-	-	-	-	-	-	-	+	+	-	-	+	-	-	-	-	+	-	+
E. coli	03.25	3	+	+	+	E04	0.99	7.52318	R04	P04	-	+	+	+				B2	-	+	-	-	+	-	+	+	+	-	-	+	-	-	-	-	-	-	-	+	+	+	-	-	-	+	-	-	+	-	-
E. coli	03.73	3	+	+	+	E05	0.01	5.52755	R03	P05	+	-	+	-		+	-	A	-	+	-	-	-	-	-	-	-	-	-	-	-	-	-	-	-	-	-	-	-	-	-	-	-	-	-	-	-	-	-
E. coli	04.05	4	+	+	+	E06	0.05	4.22185	R05	P06	+	-	-	-				A	-	-	-	-	+	-	+	+	-	-	-	-	-	-	-	+	-	-	-	-	+	-	+	+	+	+	+	-	+	+	+
E. coli	04.06	4	+	+	+	E07	0.7	5.36798	R06	P07	-	+	+	-				B2	-	+	-	-	-	-	+	+	+	+	-	+	-	+	+	-	-	-	-	+	+	-	+	-	-	+	-	+	+	-	-
E. coli	04.10	4	+	+	+	E08	0.25	4.92082	R07	P08	+	+	-	+	+	+		E	-	+	-	-	-	-	-	-	+	-	-	-	-	-	-	-	-	-	-	+	+	-	-	-	-	-	-	-	+	-	-
E. coli	05.20	5	+	+	+	E07	0.96	7.78282	R02	P09	-	+	+	+				B2	-	+	-	-	-	-	-	-	-	-	-	-	-	-	-	+	-	-	-	+	+	-	+	-	+	+	-	-	+	-	-
E. coli	05.47	5	-	+	+	E09	0.04	6.40261	R08	P10	+	-	-	+				B1	-	+	-	-	-	-	-	-	-	-	-	-	-	-	-	-	-	-	-	-	+	-	-	-	-	-	-	-	-	-	-
E. coli	06.16	6	+	+	+	E07	1	7.28267	R07	P11	-	+	+	+				B2	-	+	-	-	-	-	+	+	+	-	-	+	-	-	-	+	-	-	-	+	+	+	+	+	+	+	-	-	+	+	-
E. coli	07.09	7	+	+	+	E10	1	6.45397	R04	P12	+	+	-	-	-	+		D	-	+	-	-	-	+	+	+	+	-	-	-	-	-	-	-	-	+	-	+	+	-	-	+	-	+	-	-	+	-	-
E. coli	08.01	8	+	+	+	E11	0.18157	4.91067	R09	P12	+	+	-	-	-	+		D	-	+	-	-	-	+	+	+	+	-	-	-	-	-	-	-	-	+	-	+	+	-	-	+	-	+	-	-	+	-	-
E. coli	08.02	8	+	+	+	E12	0.0518771	4.3666	R10	P13	+	-	-	-				A	-	+	-	-	-	-	-	-	-	-	-	-	-	-	-	-	-	-	-	-	-	-	-	-	-	-	-	-	-	-	-
E. coli	08.10	8	+	+	+	E13	0.0518771	4.3666	R11	P14	+	-	-	-				A	-	-	-	-	-	-	-	-	-	-	-	-	-	-	-	-	-	-	-	-	-	-	-	-	-	-	-	-	-	-	-
E. coli	08.27	8	-	+	+	E14	0.357338	5.20471	R11	P15	+	-	-	+				B1	-	-	-	-	-	-	-	-	-	-	-	-	-	-	-	-	-	-	-	-	+	-	-	-	-	-	-	+	-	-	-
E. coli	08.57	8	-	+	+	E15	0.341095	5.1845	R12	P16	-	+	-	-				F	-	+	-	-	-	+	+	+	+	-	-	+	-	-	-	-	-	+	-	+	+	-	-	+	-	+	+	-	+	-	-
E. coli	08.109	8	-	+	+	E16	0.0162426	3.86228	R13	P17	-	+	-	-				F	+	+	-	-	-	-	+	+	+	-	-	+	-	-	-	-	-	+	-	+	+	-	-	+	-	+	+	-	+	-	-
E. coli	09.13	9	+	+	+	E01	0.92	7.08873	R14	P18	+	-	+	-		+	+	C	-	+	-	-	-	-	-	-	-	-	-	-	-	-	-	+	-	-	-	-	-	-	-	-	+	-	-	-	+	-	-
E. coli	09.21	9	+	+	+	E17	0.04	5.727	R12	P19	-	+	-	-				F	-	+	-	-	-	+	-	-	-	-	-	-	-	-	-	+	-	-	-	+	+	-	+	+	+	-	-	-	+	-	-
E. coli	09.42	9	+	+	+	E07	0.04	5.727	R12	P09	-	+	+	+				B2	-	+	-	-	-	-	-	-	-	-	-	-	-	-	-	+	-	-	-	+	+	-	+	-	+	+	-	-	+	-	-
E. coli	10.17	10	+	+	+	E04	1	7.61743	R12	P04	-	+	+	+				B2	-	+	-	-	-	-	+	+	+	-	-	+	-	-	-	-	-	-	-	+	+	+	-	-	-	+	-	-	+	-	-
E. coli	11.02	11	+	+	+	E18	0.5	7.6683	R15	P20	+	-	-	-				A	-	-	-	-	-	-	-	-	-	-	-	-	-	-	-	-	-	-	-	-	-	-	-	-	-	-	-	-	-	-	-
E. coli	11.04	11	+	+	+	E19	0.0869565	6.90863	R10	P21	+	-	+	-		+	-	A	-	+	-	-	+	+	-	-	-	-	-	-	-	-	-	-	-	+	-	-	+	-	-	+	-	+	-	-	+	-	-
E. coli	11.06	11	+	+	+	E07	0.37	7.53753	R16	P22	-	+	+	+				B2	-	+	-	-	-	-	-	-	-	-	-	-	-	-	-	-	-	-	-	+	+	-	-	-	-	+	-	-	-	-	-
E. coli	11.16	11	+	+	+	E20	0.04	6.57139	R17	P23	-	+	+	+				B2	-	+	+	-	+	+	+	+	+	+	-	-	-	+	+	-	-	+	-	+	+	-	+	+	-	+	-	-	+	-	-
E. coli	12.04	12	+	+	+	E13	0.711111	7.42831	R18	P24	-	+	+	+				B2	-	+	-	-	-	+	+	+	+	-	-	+	-	-	-	-	-	+	-	+	+	-	-	+	-	+	-	-	+	-	-
E. coli	12.09	12	+	+	+	E11	0.288889	7.0371	R18	P25	+	+	-	-	-	+		D	-	+	-	-	-	-	-	-	+	-	-	-	-	-	-	-	-	-	-	+	+	-	-	-	-	+	-	-	+	-	-
E. coli	13.01	13	+	+	+	E01	0.0322419	4.9832	R19	P26	+	-	-	+				B1	-	+	-	-	-	-	-	-	-	-	-	-	-	-	-	-	-	-	-	-	-	-	-	-	-	-	-	-	-	-	-
E. coli	13.03	13	+	+	+	E11	0.01	4.47478	R11	P27	+	+	-	-	-	+		D	-	+	-	-	-	-	-	-	+	-	-	-	-	-	-	+	-	-	-	+	+	-	+	+	+	-	-	-	+	-	-
E. coli	13.20	13	-	+	+	E21	0.965309	6.45945	R13	P28	-	+	-	-				F	-	+	-	-	-	+	+	-	+	-	-	+	-	-	-	-	-	+	-	+	+	-	-	+	-	+	+	-	+	+	-
E. coli	14.03	14	+	+	+	E22	1	6.84638	R13	P29	+	+	-	-	+	+		E	-	+	-	-	-	-	-	-	+	-	-	-	-	-	-	-	-	-	-	+	+	-	-	-	-	+	-	-	+	-	-
E. coli	15.01	15	+	+	+	E07	0.0869565	6.4529	R13	P30	-	+	-	+				B2	-	+	-	-	-	-	-	-	-	-	-	-	-	-	-	-	-	-	-	+	+	-	-	-	-	+	-	-	-	-	-
E. coli	15.02	15	+	+	+	E01	0.869565	7.4529	R11	P31	+	-	-	+				B1	-	+	-	-	-	-	-	-	-	-	-	-	-	-	-	+	-	-	-	-	+	-	-	-	-	-	-	-	+	-	-
E. coli	15.13	15	+	+	+	E11	0.0434783	6.15187	R20	P32	+	+	-	-	-	+		D	-	+	-	-	-	-	-	-	-	-	-	-	-	-	-	-	-	-	-	+	-	-	-	+	-	-	-	-	+	-	-
E. coli	16.04	16	+	+	+	E21	0.01	5.73579	R21	P33	-	+	-	-				F	-	+	-	-	+	+	+	+	+	-	-	+	-	-	-	-	-	+	-	+	+	+	-	+	-	+	+	-	-	-	-
E. coli	16.15	16	+	+	+	E01	0.01	5.73579	R22	P34	+	-	-	+				B1	-	+	-	-	-	-	-	-	-	-	-	-	-	-	-	-	-	-	-	-	-	-	-	-	-	-	-	-	-	-	-
E. coli	16.27	16	-	+	+	E21	0.98	7.73099	R23	P33	-	+	-	-				F	-	+	-	-	+	+	+	+	+	-	-	+	-	-	-	-	-	+	-	+	+	+	-	+	-	+	-	-	+	-	-
E. coli	17.10	17	+	+	+	E23	0.869565	7.45329	R23	P35	+	-	+	-		+	-	A	-	+	-	-	-	-	-	-	-	-	-	-	-	-	-	+	-	-	-	-	-	-	+	+	+	-	-	-	+	+	-
E. coli	17.18	17	+	+	+	E07	0.130435	6.62938	R24	P36	-	+	+	+				B2	-	+	-	-	+	-	-	-	+	+	+	-	-	-	-	+	-	-	-	+	+	+	+	+	-	+	-	-	+	-	-
E. coli	18.03	18	+	+	+	E24	0.391522	6.25466	R25	P37	+	-	-	+				B1	-	+	-	-	-	-	-	-	-	-	-	-	-	-	-	-	-	-	-	-	-	-	-	-	-	-	-	-	-	-	-
E. coli	18.09	18	+	+	+	E13	0.412129	6.27694	R25	P24	-	+	+	+				B2	-	+	-	-	-	+	+	+	+	-	-	+	-	-	-	-	-	+	-	+	+	-	-	+	-	+	-	-	+	+	-
E. coli	18.18	18	+	+	+	E25	0.185458	5.93015	R13	P38	+	+	-	+	+	+		E	-	+	-	-	-	-	-	-	-	-	-	-	-	-	-	-	-	+	-	+	+	-	-	+	-	+	-	-	+	-	-
E. coli	18.50	18	-	+	+	E26	0.010891	4.69897	R21	P39	+	-	-	+				B1	-	+	-	-	-	-	-	-	-	-	-	-	-	-	+	-	-	-	-	-	-	-	+	-	-	-	-	-	+	-	-
E. coli	19.02	19	+	+	+	E07	1	7.19052	R14	P40	-	+	+	+				B2	-	+	-	-	-	-	+	+	+	+	-	+	-	-	-	-	-	-	-	+	+	+	-	-	-	+	-	-	+	-	-
E. coli	20.04	20	+	+	+	E27	0.12	6.38703	R26	P41	+	-	-	+				B1	-	+	-	-	-	-	-	-	-	-	-	-	-	-	-	-	-	-	-	-	-	-	-	+	-	-	-	-	+	-	-
E. coli	20.17	20	+	+	+	E28	0.05	6.00682	R12	P42	+	-	+	-		+	+	C	-	+	-	-	-	-	-	-	-	-	-	-	-	-	-	+	-	-	-	-	-	-	+	-	+	-	-	-	+	+	-
E. coli	20.27	20	+	+	+	E29	0.53	7.03213	R27	P43	+	+	-	+	+	+		E	-	+	-	-	-	-	-	-	+	-	-	-	-	-	-	-	-	-	-	+	-	-	-	-	-	+	+	-	+	-	-
E. coli	20.50	20	-	+	+	E30	0.22	6.65027	R04	P44	+	-	-	+				B1	-	+	+	-	-	-	-	-	-	-	-	-	-	-	-	+	-	-	-	+	+	+	+	+	+	-	+	-	-	+	+
E. coli	20.51	20	-	+	+	E31	0.04	5.90991	R06	P44	+	-	-	+				B1	-	+	+	-	-	-	+	+	-	-	-	-	-	-	-	+	-	-	-	+	+	+	-	+	-	-	-	-	-	-	-
E. coli	20.71	20	-	+	+	E09	0.04	5.90991	R06	P44	+	-	-	+				B1	-	+	-	-	-	-	-	-	-	-	-	-	-	-	-	-	-	-	-	-	-	-	-	-	-	-	-	-	-	-	-
[truncated: 21 more columns]
